# Supplementary material for: Decline in wild bee species richness associated with honey bee (Apis mellifera L.) abundance in an urban ecosystem
Source: PeerJ. 2023 Feb 3;11:e14699. doi: 10.7717/peerj.14699 (PMC9901307; doi:10.7717/peerj.14699)
Supplement: File S1 [file peerj-11-14699-s002.csv]

Site	A.aurata	A.sericeus	A.bisalicis	A.chromotricha	A.virescens	A.commoda	A.wheeleri	A.wilkella	A.w-scripta	A.cratagei	A.cressonii	A.florentinum	A.manicatum	A. oblongatum	A.forbesii	A.geranii	A.hippotes	A.hirticincta	A.imitatrix	A.mandibularis	A.terminalis	A. pura	A.aurata	A.metallica	A.miserabilis	A.nasonii	A.nivalis	A.perplexa	A.robertsonii	A.spireana	A.texanus	A.vicina	B.bimaculatus	B.borealis	B.citrinus	B.fervidus	B.griseocollis	B. impatiens	B.perplexus	B.rufocinctus	B.ternarius	B. terricola	B.vagans	C.andreniformis	C.calcarata	C.dupla	C.mikmaqi	C.campanularum	C.rapunculi
PBL13	1	0	0	2	3	8	0	2	0	13	0	16	2	2	0	0	0	0	0	0	0	2	0	1	0	0	1	0	1	1	0	1	0	0	1	1	4	9	0	4	0	0	1	0	81	6	5	1	1
JED13	2	0	0	2	6	16	0	4	0	14	0	18	7	2	0	1	0	0	0	2	3	3	0	1	0	0	1	0	1	1	0	2	1	0	1	1	4	18	0	4	0	0	1	0	82	6	5	3	7
CLV13	191	0	1	0	68	21	2	4	0	0	1	0	1	1	0	0	0	0	0	0	0	7	0	3	1	1	1	0	0	1	0	0	3	0	1	0	27	24	0	7	2	0	1	0	25	0	2	10	7
JL13	2	0	0	0	4	5	0	0	0	0	0	1	2	0	0	0	0	0	0	0	0	0	0	0	0	0	0	0	0	1	0	0	0	0	0	0	0	2	0	0	0	0	0	0	1	1	0	0	0
JPM13	1	0	0	0	9	0	0	1	0	0	0	8	6	0	1	0	0	2	0	0	1	0	0	0	0	0	0	0	0	0	0	0	2	0	2	0	11	12	0	4	0	0	1	0	2	1	1	0	22
PPPM13	0	0	0	1	0	0	0	0	0	0	0	6	2	5	0	0	0	0	0	0	3	2	0	0	0	0	0	0	0	0	0	0	0	1	0	1	2	12	1	8	1	0	0	0	100	11	3	0	0
CP13	1	0	0	0	16	3	2	4	0	2	0	0	7	2	0	0	1	0	1	0	0	0	0	2	0	0	0	0	0	0	1	0	5	0	0	0	5	2	0	2	6	0	0	0	7	0	0	26	23
JP13	0	0	0	0	24	3	0	0	0	0	0	5	10	1	0	0	0	1	0	0	2	0	0	1	2	0	0	0	0	0	0	0	0	0	0	0	1	11	0	1	0	0	1	0	9	1	2	0	6
JRE13	1	0	0	1	7	0	0	0	0	0	0	8	7	12	0	0	0	0	0	0	3	0	0	0	0	0	0	0	0	1	0	0	1	0	0	1	23	24	0	8	2	0	0	0	4	1	0	0	7
JR13	2	0	0	0	6	2	0	0	0	0	0	0	3	0	0	0	0	0	0	0	1	0	0	0	0	1	0	1	0	0	4	0	0	0	0	0	2	14	0	2	0	0	1	0	1	1	2	0	3
CBS13	0	0	0	0	4	0	1	0	0	0	0	7	2	0	0	0	0	1	0	0	1	0	0	0	1	0	1	0	0	0	2	0	0	0	0	0	0	2	0	1	0	0	0	0	1	0	2	0	5
JS13	0	0	0	0	2	4	0	0	0	0	0	0	3	0	0	0	0	0	0	0	0	1	0	0	0	0	0	0	0	0	0	0	0	0	0	0	0	2	0	0	0	0	0	0	10	0	0	0	0
CC13	1	0	0	0	0	7	6	3	0	0	0	2	0	7	0	0	0	1	0	0	1	0	0	0	0	0	0	0	0	1	0	0	1	1	1	0	3	6	0	2	1	0	0	0	86	4	6	20	7
PBL20	0	0	0	0	9	3	1	2	0	0	0	12	0	4	0	0	0	0	0	0	0	12	1	0	0	0	0	0	0	0	0	0	0	0	3	0	3	9	0	4	0	0	0	0	271	72	99	4	2
JED20	0	1	0	0	27	2	0	1	0	0	0	16	5	2	0	0	0	0	0	0	0	1	0	0	0	0	0	0	0	0	0	0	1	0	0	0	7	35	0	9	0	0	0	0	4	0	1	1	12
NGV20	0	0	0	0	29	0	0	1	0	0	0	4	0	1	0	0	0	0	0	0	1	0	0	0	0	0	0	0	0	0	0	0	3	0	0	0	18	27	0	0	0	0	0	0	1	0	1	0	4
CLV20	0	0	0	0	4	3	6	1	0	0	1	0	0	0	0	0	0	0	0	0	0	0	0	0	0	0	2	0	0	0	0	0	2	0	0	0	1	2	0	0	0	0	0	0	7	1	2	3	2
JL20	0	0	0	0	1	0	0	0	0	0	0	1	0	1	0	0	0	0	0	0	0	0	0	0	0	0	0	0	0	0	0	0	0	0	0	0	2	5	0	0	0	0	0	0	3	0	2	0	2
JPM20	0	0	0	0	51	1	0	3	0	0	0	16	5	0	0	1	0	0	0	0	0	0	0	0	0	0	1	0	0	0	0	0	10	0	0	2	38	20	0	3	0	1	0	0	2	1	0	1	11
PPPM20	0	0	0	0	2	2	0	0	0	0	0	6	0	0	0	0	0	0	1	0	1	5	1	0	0	0	0	0	0	0	0	0	0	0	0	0	0	0	0	0	0	0	1	0	2	0	4	0	1
NPSC20	0	0	0	0	24	0	0	1	1	0	0	0	3	0	0	0	0	0	0	0	0	0	1	0	0	0	0	0	0	0	1	0	4	0	0	0	0	10	0	0	0	0	0	0	4	1	1	1	4
CP20	0	0	0	0	11	0	0	0	0	0	0	1	3	1	0	0	0	0	0	0	0	0	2	0	0	0	0	0	0	0	0	0	0	0	0	0	0	2	0	0	0	0	0	0	0	0	0	0	0
JP20	0	1	0	0	38	3	0	1	0	1	1	4	1	1	0	0	0	0	0	0	2	1	0	0	0	0	1	0	0	0	0	0	2	0	0	1	8	31	0	5	0	0	0	0	2	1	1	2	4
JRE20	0	0	0	0	6	0	0	0	0	0	0	2	0	3	0	0	0	0	0	0	3	0	0	0	0	0	0	0	0	0	0	0	2	0	0	0	18	13	0	2	0	1	1	0	1	1	0	0	2
JR20	0	0	0	0	2	0	0	0	1	0	0	1	1	4	0	0	0	0	0	0	0	0	13	0	0	1	0	0	0	0	0	0	1	0	0	0	2	11	0	3	0	0	0	1	1	4	1	1	9
CBS20	0	0	0	0	9	0	0	6	0	0	1	0	0	3	0	0	0	0	0	0	0	0	0	0	0	0	0	0	0	0	1	0	2	0	0	0	0	4	0	1	0	0	0	0	0	0	0	0	0
JS20	0	1	0	0	21	0	0	0	0	0	0	0	10	0	0	0	0	0	0	0	0	0	0	0	0	0	0	0	0	0	0	0	0	0	0	0	26	13	0	0	0	0	0	0	4	0	2	0	3
CC20	0	0	0	0	19	1	0	7	0	1	0	7	0	0	0	0	0	0	0	0	1	0	0	0	0	0	0	0	0	0	0	0	0	0	0	0	4	4	0	2	0	0	0	0	3	0	0	2	0
[truncated: 106 more columns]
