# Supplementary material for: Decline in wild bee species richness associated with honey bee (Apis mellifera L.) abundance in an urban ecosystem
Source: PeerJ. 2023 Feb 3;11:e14699. doi: 10.7717/peerj.14699 (PMC9901307; doi:10.7717/peerj.14699)
Supplement: File S2 [file peerj-11-14699-s003.csv]

Site	Lab	Samp_period	Samp_period_dat	FRich	Fdens	Imperv	Imperv1500	Herb_lt3	Herb1500	GreenT	HBCat	HB	Wild_Indiv	Species	SppRarefied	Bombind	BombSpp	LgInd	LgSpp	SmInd	SmSpp	SmSppRare	Exoticspp	Nativespp	ExoticInd	NativeInd	Shannon	Simp	Pielou
Bois_de_Liesse	PBL	1	June 15-18, 2020	NA	NA	0.509	0.4009	0.251651849	0.182	GARD	L	4	4	25	2	0	0	35	12	90	12	5	0	2	0	4	2.535716537	0.885376	0.787764634
Bois_de_Liesse	PBL	3	July 28-31, 2020	10	12.65625	0.509	0.4009	0.251651849	0.182	PARK	L	5	380	30	6	5	3	23	8	351	19	3	3	27	5	374	1.870178747	0.711579563	0.549858928
Bois_de_Liesse	PBL	4	Aug 18-21, 2020	7	8.6041667	0.509	0.4009	0.251651849	0.182	PARK	L	5	62	23	16	2	2	14	11	46	11	6	2	21	2	60	2.658301246	0.894901145	0.836455702
Bois_de_Liesse	PBL	2	July 6-9, 2020	7	11.7045455	0.509	0.4009	0.251651849	0.182	PARK	L	7	99	21	12	0	0	38	10	61	11	6	3	20	18	81	2.523629765	0.876441179	0.82890825
Bois_de_Liesse	PBL	5	Sept 6-9, 2020	5	6.52	0.509	0.4009	0.251651849	0.182	PARK	M	23	89	24	14	12	4	19	9	58	11	5	1	23	1	88	2.661538048	0.89104911	0.837474187
Etienne_Desmarteaux	JED	4	Aug 18-21, 2020	19	8.1	0.65	0.552349213	0.176095108	0.210689747	GARD	M	29	143	25	9	19	2	39	12	25	9	7	5	19	53	90	2.808744754	0.915372333	0.872585619
Etienne_Desmarteaux	JED	1	June 15-18, 2020	NA	NA	0.65	0.552349213	0.176095108	0.136479302	CEM	H	57	3	17	5	1	1	15	9	25	7	5	0	3	0	3	2.641999019	0.917311124	0.932509733
Etienne_Desmarteaux	JED	3	July 28-31, 2020	22	5.8484848	0.65	0.552349213	0.176095108	0.210689747	GARD	H	71	92	24	12	9	4	54	11	80	9	6	10	17	48	43	2.647657858	0.899701697	0.833106674
Etienne_Desmarteaux	JED	2	July 6-9, 2020	17	11.3703704	0.65	0.552349213	0.176095108	0.210689747	GARD	H	87	41	27	14	2	2	42	13	47	12	7	6	11	19	22	2.81443919	0.916555972	0.853937651
Etienne_Desmarteaux	JED	5	Sept 6-9, 2020	14	8.4210526	0.65	0.552349213	0.176095108	0.210689747	GARD	H	103	83	26	12	21	3	33	13	17	10	8	4	21	11	72	2.842373043	0.910930371	0.872402954
George_Vanier	NGV	3	July 28-31, 2020	31	9.2954545	0.848	0.782543539	0.072929036	0.064278312	GARD	H	62	47	19	14	11	3	16	6	22	10	4	5	16	15	32	2.596288483	0.903790087	0.881759989
George_Vanier	NGV	2	July 6-9, 2020	27	7.9166667	0.848	0.782543539	0.072929036	0.064278312	GARD	H	85	35	21	17	1	1	27	8	19	12	9	5	14	8	29	2.765462594	0.918062472	0.908340356
George_Vanier	NGV	1	June 15-18, 2020	NA	NA	0.848	0.782543539	0.072929036	0.064278312	GARD	H	87	35	19	14	1	1	19	7	15	11	9	3	8	10	25	2.770910615	0.925714286	0.941065729
George_Vanier	NGV	4	Aug 18-21, 2020	25	8.0487805	0.848	0.782543539	0.072929036	0.064278312	GARD	H	92	49	19	11	18	3	33	9	19	7	5	5	14	18	31	2.398364712	0.865714286	0.814540471
George_Vanier	NGV	5	Sept 6-9, 2020	15	12.0740741	0.848	0.782543539	0.072929036	0.064278312	GARD	H	126	70	2	8	17	1	1	1	0	0	0	5	14	17	53	0.214559155	0.104938272	0.309543429
Lakeview	CLV	2	July 6-9, 2020	8	4.2272727	0.249	0.457680868	0.414105908	0.184487513	CEM	L	0	47	12	6	2	1	4	3	11	8	21	2	14	2	45	2.394700406	0.899653979	0.963698337
Lakeview	CLV	4	Aug 18-21, 2020	7	2.8571429	0.249	0.457680868	0.414105908	0.184487513	CEM	L	0	8	7	21	1	1	2	2	5	4	6	0	8	0	8	1.906154747	0.84375	0.979569765
Lakeview	CLV	5	Sept 6-9, 2020	5	2.4166667	0.249	0.457680868	0.414105908	0.184487513	CEM	L	4	8	3	31	0	0	1	1	2	2	2	0	7	0	8	1.098612289	0.666666667	1
Lakeview	CLV	3	July 28-31, 2020	7	4.75	0.249	0.457680868	0.414105908	0.184487513	CEM	L	9	17	8	23	1	1	3	3	4	4	11	2	10	4	13	2.079441542	0.875	1
Lakeview	CLV	1	June 15-18, 2020	NA	NA	0.249	0.457680868	0.414105908	0.184487513	CEM	M	23	19	16	15	1	1	15	7	31	8	4	1	8	1	18	2.207813944	0.823902218	0.796300557
Laurendeau	JL	1	June 15-18, 2020	NA	NA	0.67	0.3642191	0.31606889	0.304645705	GARD	L	2	71	13	11	0	0	3	2	40	11	7	7	19	22	49	2.217344736	0.854515955	0.864478953
Laurendeau	JL	4	Aug 18-21, 2020	16	6.3095238	0.67	0.3642191	0.31606889	0.304645705	GARD	L	2	45	8	21	1	1	4	3	17	4	3	3	13	17	28	1.858519156	0.818181818	0.89375879
Laurendeau	JL	5	Sept 6-9, 2020	10	6	0.67	0.3642191	0.31606889	0.304645705	GARD	L	6	22	12	10	4	2	1	1	22	9	7	4	4	13	9	2.230193032	0.858710562	0.8974957
Laurendeau	JL	3	July 28-31, 2020	21	5.1851852	0.67	0.3642191	0.31606889	0.304645705	GARD	L	8	32	16	19	2	2	7	5	36	9	5	5	9	10	22	2.312707819	0.861234568	0.834133025
Laurendeau	JL	2	July 6-9, 2020	11	8.0882353	0.67	0.3642191	0.31606889	0.304645705	GARD	L	10	43	14	5	0	0	6	5	26	9	6	7	6	30	13	2.296609569	0.85546875	0.870238605
Pere_marquette	JPM	3	July 28-31, 2020	21	8.7758621	0.657	0.741025971	0.159770257	0.179617041	GARD	H	82	81	30	11	18	5	55	15	44	10	6	9	17	50	31	2.996349602	0.935057345	0.880969043
Pere_marquette	JPM	2	July 6-9, 2020	11	16.53125	0.657	0.741025971	0.159770257	0.179617041	GARD	H	122	92	26	16	6	3	41	12	34	12	9	10	18	45	47	2.848129227	0.912665752	0.864159648
Pere_marquette	JPM	1	June 15-18, 2020	NA	NA	0.657	0.741025971	0.159770257	0.179617041	GARD	H	123	68	28	16	12	3	30	13	50	12	6	3	12	10	58	3.007676536	0.938090737	0.902608626
Pere_marquette	JPM	4	Aug 18-21, 2020	20	8.3461538	0.657	0.741025971	0.159770257	0.179617041	GARD	H	136	117	19	15	13	3	29	10	20	5	4	6	24	49	68	2.507185656	0.886056191	0.851498596
Pere_marquette	JPM	5	Sept 6-9, 2020	13	6.4318182	0.657	0.741025971	0.159770257	0.179617041	GARD	H	141	62	16	9	26	4	36	6	15	5	4	5	14	20	42	2.233005607	0.841963232	0.805386529
Pointe_aux_Prairies	PPPM	3	July 28-31, 2020	4	7.3076923	0.386	0.695308251	0.294978621	0.111851216	PARK	L	1	17	9	7	0	0	4	4	13	5	4	1	8	1	16	1.956187468	0.816608997	0.890299284
Pointe_aux_Prairies	PPPM	4	Aug 18-21, 2020	4	8.3235294	0.386	0.695308251	0.294978621	0.111851216	PARK	L	1	10	7	10	1	1	4	4	5	2	2	1	6	1	9	1.83437197	0.82	0.942680715
Pointe_aux_Prairies	PPPM	5	Sept 6-9, 2020	3	8.5	0.386	0.695308251	0.294978621	0.111851216	PARK	L	1	12	8	6	0	0	4	4	8	4	4	0	8	0	12	1.81430752	0.777777778	0.872497487
Pointe_aux_Prairies	PPPM	1	June 15-18, 2020	NA	NA	0.386	0.695308251	0.294978621	0.111851216	PARK	L	7	57	14	4	0	0	29	4	28	10	7	3	11	27	30	1.948587035	0.763311788	0.738364799
Pointe_aux_Prairies	PPPM	2	July 6-9, 2020	4	9.7222222	0.386	0.695308251	0.294978621	0.111851216	PARK	L	10	19	11	11	0	0	12	6	7	5	7	1	10	4	15	2.232694477	0.87534626	0.931105917
Pointe_Verte	NPSC	3	July 28-31, 2020	11	12.1666667	0.752	0.089581824	0.118324642	0.287084405	GARD	L	4	48	24	16	5	2	4	4	45	18	15	8	12	15	31	2.876264007	0.927297668	0.905039424
Pointe_Verte	NPSC	1	June 15-18, 2020	NA	NA	0.752	0.089581824	0.118324642	0.287084405	GARD	M	14	18	18	1	1	1	17	5	31	12	9	0	2	0	18	2.548052377	0.895460225	0.881565622
Pointe_Verte	NPSC	2	July 6-9, 2020	8	15.2272727	0.752	0.089581824	0.118324642	0.287084405	GARD	M	28	49	20	14	1	1	7	4	38	15	12	6	12	25	24	2.632449009	0.892249527	0.878733067
Pointe_Verte	NPSC	4	Aug 18-21, 2020	13	5.9444444	0.752	0.089581824	0.118324642	0.287084405	GARD	H	72	54	10	20	5	1	23	4	7	4	5	4	20	19	35	1.741091947	0.739591837	0.756146625
Pointe_Verte	NPSC	5	Sept 6-9, 2020	3	7.25	0.752	0.089581824	0.118324642	0.287084405	GARD	H	78	35	2	7	2	1	2	1	0	0	0	2	8	2	33	0.693147181	0.5	1
Presentation	CP	1	June 15-18, 2020	NA	NA	0.595	0.64382338	0.222850481	0.136479302	CEM	L	0	3	12	22	0	0	18	9	8	3	2	0	3	0	3	2.160757656	0.846153846	0.869552849
Presentation	CP	2	July 6-9, 2020	6	3.6111111	0.595	0.64382338	0.222850481	0.136479302	CEM	L	0	26	6	19	0	0	3	3	3	3	4	4	8	7	19	1.791759469	0.833333333	1
Presentation	CP	4	Aug 18-21, 2020	4	4.6875	0.595	0.64382338	0.222850481	0.136479302	CEM	L	0	15	2	38	0	0	2	1	1	1	1	2	9	2	13	0.636514168	0.444444444	0.918295834
Presentation	CP	5	Sept 6-9, 2020	0	0	0.595	0.64382338	0.222850481	0.136479302	CEM	L	0	3	3	2	1	1	2	2	0	0	0	0	2	0	3	1.098612289	0.666666667	1
Presentation	CP	3	July 28-31, 2020	8	3.9583333	0.595	0.64382338	0.222850481	0.136479302	CEM	L	1	6	11	18	1	1	5	5	9	5	10	6	1	1	5	2.171570897	0.844444444	0.905615404
Prieur	JP	1	June 15-18, 2020	NA	NA	0.48	0.456950532	0.243176438	0.164151349	GARD	L	10	27	29	15	1	1	32	15	52	13	7	3	9	11	16	2.946787072	0.919584775	0.875119746
Prieur	JP	4	Aug 18-21, 2020	22	8.0833333	0.48	0.456950532	0.243176438	0.164151349	GARD	L	10	88	21	23	23	3	29	9	47	8	5	5	19	34	54	2.691461678	0.913376186	0.884034108
Prieur	JP	2	July 6-9, 2020	24	6	0.48	0.456950532	0.243176438	0.164151349	GARD	L	11	85	21	28	3	3	16	7	25	11	19	7	21	35	49	2.623316433	0.895661157	0.861651207
Prieur	JP	5	Sept 6-9, 2020	20	7.0714286	0.48	0.456950532	0.243176438	0.164151349	GARD	L	16	99	15	20	17	3	32	6	19	6	4	6	15	35	64	2.165979861	0.833910035	0.799830025
Prieur	JP	3	July 28-31, 2020	24	7.0833333	0.48	0.456950532	0.243176438	0.164151349	GARD	M	21	45	24	33	3	3	16	9	69	12	5	6	15	13	31	2.523311723	0.871642562	0.793980171
Rosemont	JRE	2	July 6-9, 2020	16	6.7391304	0.301	0.485909199	0.429843919	0.260848238	GARD	M	29	16	30	17	4	4	24	10	25	17	15	1	8	2	14	3.143285021	0.941260235	0.915345583
Rosemont	JRE	3	July 28-31, 2020	27	6.203125	0.301	0.485909199	0.429843919	0.260848238	GARD	H	52	57	22	43	8	4	11	7	38	11	9	5	25	14	39	2.884155088	0.93197907	0.919840666
Rosemont	JRE	5	Sept 6-9, 2020	18	7.625	0.301	0.485909199	0.429843919	0.260848238	GARD	H	88	21	12	18	17	2	8	4	12	6	7	1	9	1	20	2.128417947	0.8458729	0.856538392
Rosemont	JRE	1	June 15-18, 2020	NA	NA	0.301	0.485909199	0.429843919	0.260848238	GARD	H	92	51	9	16	0	0	4	3	12	6	7	5	8	27	24	1.927392126	0.8046875	0.877193959
Rosemont	JRE	4	Aug 18-21, 2020	21	10.5208333	0.301	0.485909199	0.429843919	0.260848238	GARD	H	92	57	10	27	8	2	9	6	4	2	2	6	16	14	43	2.12447508	0.861678005	0.922647804
Roseraies	JR	1	June 15-18, 2020	NA	NA	0.489	0.578427313	0.407518866	0.26213083	GARD	L	7	77	23	6	2	1	13	9	47	13	7	3	13	9	68	2.590669907	0.865764828	0.826239734
Roseraies	JR	3	July 28-31, 2020	13	4.6176471	0.489	0.578427313	0.407518866	0.26213083	GARD	L	8	45	23	30	2	1	12	9	25	13	15	6	17	11	33	2.996900241	0.942800789	0.955798364
Roseraies	JR	2	July 6-9, 2020	14	12.2368421	0.489	0.578427313	0.407518866	0.26213083	GARD	L	10	62	23	27	2	2	6	3	36	18	16	8	15	22	40	2.94895437	0.936983471	0.940507036
Roseraies	JR	4	Aug 18-21, 2020	16	5.0555556	0.489	0.578427313	0.407518866	0.26213083	GARD	L	13	40	20	32	5	2	26	8	29	9	7	6	17	9	30	2.701612698	0.915	0.901820474
Roseraies	JR	5	Sept 6-9, 2020	14	4.6470588	0.489	0.578427313	0.407518866	0.26213083	GARD	M	23	60	13	22	6	1	11	4	34	8	4	5	15	23	37	2.199096388	0.861207228	0.857364447
Shaare_Zion	CBS	4	Aug 18-21, 2020	3	10.4166667	0.675	0.607925441	0.233169395	0.178345702	CEM	L	2	43	7	19	1	1	12	2	17	3	1	1	14	1	42	1.420580735	0.677777778	0.730034085
Shaare_Zion	CBS	5	Sept 6-9, 2020	3	7	0.675	0.607925441	0.233169395	0.178345702	CEM	L	5	30	4	11	1	1	0	0	4	3	3	1	6	5	25	1.33217904	0.72	0.960964047
Shaare_Zion	CBS	1	June 15-18, 2020	NA	NA	0.675	0.607925441	0.233169395	0.178345702	PARK	M	20	125	10	12	3	2	17	6	3	2	1	7	18	13	112	2.117639601	0.858223062	0.919679194
Shaare_Zion	CBS	3	July 28-31, 2020	5	9.34375	0.675	0.607925441	0.233169395	0.178345702	CEM	M	20	21	15	21	2	1	4	2	37	12	7	0	10	0	21	2.309139228	0.857760952	0.852694395
Shaare_Zion	CBS	2	July 6-9, 2020	4	4.8214286	0.675	0.607925441	0.233169395	0.178345702	CEM	M	21	23	10	14	0	0	5	2	16	8	9	4	6	13	10	2.045576462	0.839002268	0.88838257
Sherbrooke	JS	3	July 28-31, 2020	13	10.75	0.776	0.631152351	0.142799991	0.210835892	GARD	M	8	87	24	25	20	2	27	8	54	13	8	7	18	25	62	2.778900047	0.91814528	0.874403077
Sherbrooke	JS	2	July 6-9, 2020	15	12.6190476	0.776	0.631152351	0.142799991	0.210835892	GARD	M	14	67	25	NA	1	1	26	8	60	16	10	NA	NA	NA	NA	2.847875006	0.923503765	0.874091658
Sherbrooke	JS	4	Aug 18-21, 2020	18	8.1785714	0.776	0.631152351	0.142799991	0.210835892	GARD	H	66	101	12	22	7	2	26	5	12	5	4	5	19	27	74	2.163621938	0.852345679	0.870705521
Sherbrooke	JS	5	Sept 6-9, 2020	14	7.4285714	0.776	0.631152351	0.142799991	0.210835892	GARD	H	75	45	11	13	11	2	13	3	11	6	7	3	9	8	37	2.17927379	0.868571429	0.90882776
Urgel_Bourgie	CC	2	July 6-9, 2020	7	16.5384615	0.761	0.636880237	0.15678303	0.177059747	CEM	L	2	27	15	33	1	1	13	6	10	8	11	6	10	13	14	2.437209908	0.875	0.899986975
Urgel_Bourgie	CC	3	July 28-31, 2020	12	9.8125	0.761	0.636880237	0.15678303	0.177059747	CEM	L	2	24	13	29	4	1	12	6	14	6	6	3	12	4	20	2.356410145	0.888888889	0.918696558
Urgel_Bourgie	CC	5	Sept 6-9, 2020	9	6.5	0.761	0.636880237	0.15678303	0.177059747	CEM	L	2	30	9	14	1	1	4	1	14	7	6	2	8	3	27	2.059229379	0.858725762	0.937195679
Urgel_Bourgie	CC	1	June 15-18, 2020	NA	NA	0.761	0.636880237	0.15678303	0.177059747	CEM	L	5	5	16	8	1	1	13	7	13	8	9	0	4	0	5	2.483276229	0.88340192	0.895652575
Urgel_Bourgie	CC	4	Aug 18-21, 2020	9	7	0.761	0.636880237	0.15678303	0.177059747	CEM	L	14	30	10	18	3	1	21	5	6	4	5	2	11	7	23	1.735030199	0.715555556	0.753514041
