# Supplementary material for: Decline in wild bee species richness associated with honey bee (Apis mellifera L.) abundance in an urban ecosystem
Source: PeerJ. 2023 Feb 3;11:e14699. doi: 10.7717/peerj.14699 (PMC9901307; doi:10.7717/peerj.14699)
Supplement: File S3 [file peerj-11-14699-s004.csv]

Site	Lab	Year	Samp_period	Samp_period_dates	FRich	Fdens	Imperv	Imperv1500	Herblt3	Herb1500	GreenT	HB	HBDif	Wild_Indiv	Species	SppRarefied	Bombind	BombSpp	LgInd	LgSpp	SmInd	SmSpp	SmSppRaref	ExoticInd	Exoticspp	NativeInd	Nativespp	Shannon	Simp	Pielou
Bois_de_Liesse	PBL	2013	1	June 15-20, 2013	NA	NA	0.509	0.4009	0.251651849	0.182	PARK	0	0	24	11	32	0	0	10	6	14	5	23	2	2	22	9	2.291662866	0.843100189	0.868364184
Bois_de_Liesse	PBL	2013	2	July 6-12, 2013	7	0.117045455	0.509	0.4009	0.251651849	0.182	PARK	0	0	111	24	21	4	2	42	12	76	10	9	6	4	105	20	2.619568364	0.899489385	0.813814669
Bois_de_Liesse	PBL	2013	3	July 30-Aug , 2013	10	0.1265625	0.509	0.4009	0.251651849	0.182	PARK	0	1	72	19	20	6	2	14	6	57	12	10	1	1	71	18	2.376921501	0.835216731	0.79343589
Bois_de_Liesse	PBL	2013	4	Aug 21-25, 2013	7	0.086041667	0.509	0.4009	0.251651849	0.182	PARK	1	4	11	9	20	7	6	1	1	3	2	2	1	1	10	8	2.025326221	0.86	0.973976032
Bois_de_Liesse	PBL	2013	5	Sept 4-10, 2013	5	0.0652	0.509	0.4009	0.251651849	0.182	PARK	8	15	131	23	18	12	4	16	7	103	12	8	11	3	120	20	1.960894833	0.694824509	0.63437978
Etienne_Desmarteaux	JED	2013	1	June 15-20, 2013	NA	NA	0.65	0.552349213	0.176095108	0.210689747	GARD	1	56	100	26	27	2	1	19	9	79	16	15	34	7	66	19	2.774364888	0.907247161	0.832591421
Etienne_Desmarteaux	JED	2013	2	July 6-12, 2013	17	0.113703704	0.65	0.552349213	0.176095108	0.210689747	GARD	2	85	70	26	30	3	2	22	11	46	14	13	20	7	50	19	2.87094776	0.914933837	0.87108309
Etienne_Desmarteaux	JED	2013	3	July 30-Aug , 2013	22	0.058484848	0.65	0.552349213	0.176095108	0.210689747	GARD	0	8	61	18	21	1	1	28	9	33	9	10	14	4	47	14	2.616816049	0.908949011	0.888731629
Etienne_Desmarteaux	JED	2013	4	Aug 21-25, 2013	19	0.081	0.65	0.552349213	0.176095108	0.210689747	GARD	8	27	117	13	11	8	1	11	5	98	7	5	104	7	13	6	1.347796294	0.580085851	0.54239313
Etienne_Desmarteaux	JED	2013	5	Sept 4-10, 2013	14	0.084210526	0.65	0.552349213	0.176095108	0.210689747	GARD	4	99	34	12	15	11	2	5	4	18	6	7	12	3	22	9	2.086236891	0.844444444	0.87002836
Lakeview	CLV	2013	1	June 15-20, 2013	NA	NA	0.249	0.457680868	0.414105908	0.184487513	CEM	0	0	188	33	22	1	1	40	12	146	19	11	14	6	174	27	2.35135599	0.787913083	0.666793986
Lakeview	CLV	2013	2	July 6-12, 2013	8	0.042272727	0.249	0.457680868	0.414105908	0.184487513	CEM	0	0	141	30	25	5	3	37	13	99	14	12	16	4	125	26	2.852148811	0.902570293	0.822956189
Lakeview	CLV	2013	3	July 30-Aug , 2013	7	0.0475	0.249	0.457680868	0.414105908	0.184487513	CEM	0	0	206	32	25	36	4	52	8	118	19	14	6	4	200	28	2.876770481	0.898435291	0.822755401
Lakeview	CLV	2013	4	Aug 21-25, 2013	7	0.028571429	0.249	0.457680868	0.414105908	0.184487513	CEM	0	1	110	18	15	4	4	65	6	41	7	8	0	0	110	18	1.755642152	0.691570248	0.596256932
Lakeview	CLV	2013	5	Sept 4-10, 2013	5	0.024166667	0.249	0.457680868	0.414105908	0.184487513	CEM	1	3	264	33	20	20	5	63	10	181	17	10	8	4	256	29	2.5971328	0.879816103	0.749374122
Laurendeau	JL	2013	1	June 15-20, 2013	NA	NA	0.67	0.3642191	0.31606889	0.304645705	GARD	0	0	19	7	27	0	0	2	2	17	5	13	8	4	11	3	2.745207477	0.89329472	0.852846654
Laurendeau	JL	2013	2	July 6-12, 2013	11	0.080882353	0.67	0.3642191	0.31606889	0.304645705	GARD	0	0	7	6	17	0	0	3	2	4	4	8	0	0	7	6	1.747868097	0.816326531	0.975503759
Laurendeau	JL	2013	3	July 30-Aug , 2013	21	0.051851852	0.67	0.3642191	0.31606889	0.304645705	GARD	0	0	26	9	17	0	0	7	6	20	4	4	15	4	11	5	1.979262521	0.820301783	0.859582791
Laurendeau	JL	2013	4	Aug 21-25, 2013	16	0.063095238	0.67	0.3642191	0.31606889	0.304645705	GARD	0	1	4	4	9	1	1	0	0	3	3	5	2	2	2	2	1.386294361	0.75	1
Laurendeau	JL	2013	5	Sept 4-10, 2013	10	0.06	0.67	0.3642191	0.31606889	0.304645705	GARD	1	5	6	5	12	2	2	0	0	4	3	5	2	2	4	3	1.33217904	0.72	0.960964047
Pere_marquette	JPM	2013	1	June 15-20, 2013	NA	NA	0.657	0.741025971	0.159770257	0.179617041	GARD	0	8	109	25	24	7	2	43	9	59	14	13	39	7	70	18	2.798423341	0.9142	0.849078232
Pere_marquette	JPM	2013	2	July 6-12, 2013	11	0.1653125	0.657	0.741025971	0.159770257	0.179617041	GARD	8	114	84	17	18	10	3	37	7	43	8	8	46	6	38	11	2.405535761	0.874182035	0.849048578
Pere_marquette	JPM	2013	3	July 30-Aug , 2013	21	0.087758621	0.657	0.741025971	0.159770257	0.179617041	GARD	3	74	123	28	23	15	6	42	12	67	11	8	33	7	90	21	2.548919446	0.86346561	0.764934877
Pere_marquette	JPM	2013	4	Aug 21-25, 2013	20	0.083461538	0.657	0.741025971	0.159770257	0.179617041	GARD	8	133	191	23	17	13	4	34	11	145	9	12	149	8	42	15	2.13279831	0.796550095	0.680211209
Pere_marquette	JPM	2013	5	Sept 4-10, 2013	13	0.064318182	0.657	0.741025971	0.159770257	0.179617041	GARD	25	116	88	21	20	36	5	22	7	30	9	6	41	5	47	16	2.592666043	0.90047871	0.865453187
Pointe_aux_Prairies	PPPM	2013	1	June 15-20, 2013	NA	NA	0.386	0.695308251	0.294978621	0.111851216	PARK	0	1	193	33	9	4	4	40	13	149	17	5	16	5	177	28	1.584257569	0.720221607	0.814147339
Pointe_aux_Prairies	PPPM	2013	2	July 6-12, 2013	4	0.097222222	0.386	0.695308251	0.294978621	0.111851216	PARK	1	9	24	10	13	1	1	8	4	15	5	6	3	2	21	8	2.019842185	0.846880907	0.919269794
Pointe_aux_Prairies	PPPM	2013	3	July 30-Aug , 2013	4	0.073076923	0.386	0.695308251	0.294978621	0.111851216	PARK	0	1	53	25	34	9	4	22	12	25	12	16	5	2	48	23	3.091629775	0.936903663	0.918134293
Pointe_aux_Prairies	PPPM	2013	4	Aug 21-25, 2013	4	0.083235294	0.386	0.695308251	0.294978621	0.111851216	PARK	1	9	22	15	48	6	4	10	6	7	7	22	1	1	21	14	2.575450343	0.900826446	0.928897359
Pointe_aux_Prairies	PPPM	2013	5	Sept 4-10, 2013	3	0.085	0.386	0.695308251	0.294978621	0.111851216	PARK	9	8	154	23	19	21	4	30	12	105	10	6	15	3	139	20	1.855645007	0.643620714	0.56954881
Presentation	CP	2013	1	June 15-20, 2013	NA	NA	0.595	0.64382338	0.222850481	0.136479302	CEM	0	0	67	24	25	0	0	32	13	35	11	11	4	3	63	21	2.975670503	0.93052686	0.866535117
Presentation	CP	2013	2	July 6-12, 2013	6	0.036111111	0.595	0.64382338	0.222850481	0.136479302	CEM	0	0	55	19	27	0	0	9	7	46	12	12	28	3	27	16	2.13487849	0.753719008	0.712639948
Presentation	CP	2013	3	July 30-Aug , 2013	8	0.039583333	0.595	0.64382338	0.222850481	0.136479302	CEM	0	0	56	20	22	1	1	26	8	29	10	11	9	5	47	15	2.643543518	0.901147959	0.882436505
Presentation	CP	2013	4	Aug 21-25, 2013	4	0.046875	0.595	0.64382338	0.222850481	0.136479302	CEM	0	1	26	10	19	0	0	18	4	8	5	9	1	1	25	9	1.914287515	0.804733728	0.831364504
Presentation	CP	2013	5	Sept 4-10, 2013	0	0	0.595	0.64382338	0.222850481	0.136479302	CEM	1	6	47	16	20	3	2	23	6	21	8	9	4	4	43	12	2.129359729	0.808128544	0.786307332
Prieur	JP	2013	1	June 15-20, 2013	NA	NA	0.48	0.456950532	0.243176438	0.164151349	GARD	6	4	176	30	23	17	4	57	11	102	14	13	53	6	123	24	2.833005484	0.925252144	0.891427784
Prieur	JP	2013	2	July 6-12, 2013	24	0.06	0.48	0.456950532	0.243176438	0.164151349	GARD	1	10	74	28	31	3	2	23	13	50	15	14	15	7	59	21	2.981802811	0.925155556	0.885518518
Prieur	JP	2013	3	July 30-Aug , 2013	24	0.070833333	0.48	0.456950532	0.243176438	0.164151349	GARD	1	20	87	26	25	3	3	34	14	53	10	9	27	5	60	21	2.72224543	0.901906325	0.835532465
Prieur	JP	2013	4	Aug 21-25, 2013	22	0.080833333	0.48	0.456950532	0.243176438	0.164151349	GARD	1	9	82	20	20	4	2	36	8	42	9	9	32	6	50	14	2.341277587	0.847431794	0.795152355
Prieur	JP	2013	5	Sept 4-10, 2013	20	0.070714286	0.48	0.456950532	0.243176438	0.164151349	GARD	9	9	79	19	19	15	3	28	7	36	9	10	21	4	58	15	2.375910829	0.870612245	0.822008734
Rosemont	JRE	2013	1	June 15-20, 2013	NA	NA	0.301	0.485909199	0.429843919	0.260848238	GARD	0	2	143	31	18	3	2	33	11	107	18	12	21	4	122	27	2.224944669	0.836127637	0.821603923
Rosemont	JRE	2013	2	July 6-12, 2013	16	0.067391304	0.301	0.485909199	0.429843919	0.260848238	GARD	2	27	243	34	23	5	4	63	13	177	18	10	52	7	191	27	2.720728077	0.885027689	0.76524943
Rosemont	JRE	2013	3	July 30-Aug , 2013	27	0.06203125	0.301	0.485909199	0.429843919	0.260848238	GARD	0	7	153	28	22	26	3	32	11	101	15	10	21	4	132	24	2.570500331	0.862386773	0.763372291
Rosemont	JRE	2013	4	Aug 21-25, 2013	21	0.105208333	0.301	0.485909199	0.429843919	0.260848238	GARD	7	85	136	24	20	16	5	12	6	108	13	13	56	5	80	19	2.464137454	0.864972057	0.775360515
Rosemont	JRE	2013	5	Sept 4-10, 2013	18	0.07625	0.301	0.485909199	0.429843919	0.260848238	GARD	4	84	118	26	22	25	4	11	6	82	16	16	30	4	88	22	2.551980905	0.879193598	0.792817444
Roseraies	JR	2013	1	June 15-20, 2013	NA	NA	0.489	0.578427313	0.407518866	0.26213083	GARD	0	0	43	15	24	0	0	3	3	40	12	12	18	3	25	12	2.852986568	0.915350384	0.830808736
Roseraies	JR	2013	2	July 6-12, 2013	14	0.122368421	0.489	0.578427313	0.407518866	0.26213083	GARD	0	0	20	7	8	0	0	0	0	20	7	8	0	0	20	7	1.821738393	0.825	0.936188341
Roseraies	JR	2013	3	July 30-Aug , 2013	13	0.046176471	0.489	0.578427313	0.407518866	0.26213083	GARD	0	0	69	17	18	3	2	19	5	47	10	10	13	3	56	14	2.351748114	0.86284394	0.830063899
Roseraies	JR	2013	4	Aug 21-25, 2013	16	0.050555556	0.489	0.578427313	0.407518866	0.26213083	GARD	0	0	45	12	17	4	1	10	4	31	7	9	14	3	31	9	2.265592948	0.864197531	0.858485688
Roseraies	JR	2013	5	Sept 4-10, 2013	14	0.046470588	0.489	0.578427313	0.407518866	0.26213083	GARD	0	0	56	21	25	9	3	13	7	34	11	13	9	3	47	18	2.803322185	0.923469388	0.906918047
Shaare_Zion	CBS	2013	1	June 15-20, 2013	NA	NA	0.675	0.607925441	0.233169395	0.178345702	CEM	0	1	23	13	23	0	0	14	6	9	7	13	6	5	17	8	2.668722793	0.916099773	0.923314721
Shaare_Zion	CBS	2013	2	July 6-12, 2013	4	0.048214286	0.675	0.607925441	0.233169395	0.178345702	CEM	1	20	31	13	19	1	1	13	7	20	6	7	5	3	26	10	2.340851623	0.8815427	0.912630737
Shaare_Zion	CBS	2013	3	July 30-Aug , 2013	5	0.0934375	0.675	0.607925441	0.233169395	0.178345702	CEM	2	18	31	11	14	3	2	13	5	18	5	6	6	3	25	8	2.150292968	0.859375	0.896741819
Shaare_Zion	CBS	2013	4	Aug 21-25, 2013	3	0.104166667	0.675	0.607925441	0.233169395	0.178345702	CEM	0	1	34	7	10	0	0	5	4	30	4	3	0	0	34	7	1.604193213	0.736326531	0.771453864
Shaare_Zion	CBS	2013	5	Sept 4-10, 2013	3	0.07	0.675	0.607925441	0.233169395	0.178345702	CEM	1	4	25	14	32	3	3	9	6	13	5	7	2	2	23	12	2.278081366	0.861111111	0.888158419
Sherbrooke	JS	2013	1	June 15-20, 2013	NA	NA	0.776	0.631152351	0.142799991	0.210835892	GARD	0	0	42	18	23	11	2	13	3	11	6	7	15	5	27	13	2.058768788	0.826388889	0.858573271
Sherbrooke	JS	2013	2	July 6-12, 2013	15	0.126190476	0.776	0.631152351	0.142799991	0.210835892	GARD	0	0	45	11	12	1	1	34	5	10	5	5	2	1	43	10	1.506017269	0.59654321	0.628057983
Sherbrooke	JS	2013	3	July 30-Aug , 2013	13	0.1075	0.776	0.631152351	0.142799991	0.210835892	GARD	0	0	35	11	12	0	0	8	3	27	8	9	16	3	19	8	2.079354019	0.829387755	0.867157979
Sherbrooke	JS	2013	4	Aug 21-25, 2013	18	0.081785714	0.776	0.631152351	0.142799991	0.210835892	GARD	0	3	10	7	18	0	0	3	3	7	4	6	1	1	9	6	1.83437197	0.82	0.942680715
Sherbrooke	JS	2013	5	Sept 4-10, 2013	14	0.074285714	0.776	0.631152351	0.142799991	0.210835892	GARD	3	72	60	17	19	4	2	12	4	44	11	11	31	6	29	11	2.200510775	0.834102801	0.793666496
Urgel_Bourgie	CC	2013	1	June 15-20, 2013	NA	NA	0.761	0.636880237	0.15678303	0.177059747	CEM	1	4	87	27	23	2	2	54	15	31	11	8	12	6	75	21	2.377088611	0.779405382	0.679846552
Urgel_Bourgie	CC	2013	2	July 6-12, 2013	7	0.165384615	0.761	0.636880237	0.15678303	0.177059747	CEM	0	0	85	22	24	5	4	37	10	45	10	11	27	4	58	18	2.601037729	0.878319461	0.808057804
Urgel_Bourgie	CC	2013	3	July 30-Aug , 2013	12	0.098125	0.761	0.636880237	0.15678303	0.177059747	CEM	0	0	69	22	24	7	3	21	7	41	12	12	12	5	57	17	2.749660344	0.913062284	0.889557612
Urgel_Bourgie	CC	2013	4	Aug 21-25, 2013	9	0.07	0.761	0.636880237	0.15678303	0.177059747	CEM	0	1	NA	NA	NA	NA	NA	NA	NA	NA	NA	NA	NA	NA	NA	NA	2.321593555	0.867911111	0.803216247
Urgel_Bourgie	CC	2013	5	Sept 4-10, 2013	9	0.065	0.761	0.636880237	0.15678303	0.177059747	CEM	1	4	76	18	20	2	2	31	8	43	9	9	5	3	71	15	NA	NA	NA
Bois_de_Liesse	PBL	2020	1	June 18-22, 2020	NA	NA	0.509	0.4009	0.251651849	0.182	PARK	4	3	125	25	12	0	0	35	12	90	12	9	13	7	112	18	NA	NA	NA
Bois_de_Liesse	PBL	2020	2	July 6-9, 2020	7	0.117045455	0.509	0.4009	0.251651849	0.182	PARK	7	7	99	21	12	0	0	38	10	61	11	8	18	3	81	20	1.846987409	0.708539425	0.548507616
Bois_de_Liesse	PBL	2020	3	July 28-31, 2020	10	0.1265625	0.509	0.4009	0.251651849	0.182	PARK	5	5	380	30	6	5	3	23	8	351	19	10	5	3	374	27	2.658301246	0.894901145	0.836455702
Bois_de_Liesse	PBL	2020	4	Aug 18-21, 2020	7	0.086041667	0.509	0.4009	0.251651849	0.182	PARK	5	0	62	23	16	2	2	14	11	46	11	9	2	2	60	21	2.629476012	0.888688017	0.838616126
Bois_de_Liesse	PBL	2020	5	Sept 6-9, 2020	5	0.0652	0.509	0.4009	0.251651849	0.182	PARK	23	18	89	24	14	12	4	19	9	58	11	7	1	1	88	23	2.641999019	0.917311124	0.932509733
Etienne_Desmarteaux	JED	2020	1	June 18-22, 2020	NA	NA	0.65	0.552349213	0.176095108	0.210689747	GARD	57	56	41	17	14	1	1	15	9	25	7	7	19	6	22	11	2.81443919	0.916555972	0.853937651
Etienne_Desmarteaux	JED	2020	2	July 6-9, 2020	17	0.113703704	0.65	0.552349213	0.176095108	0.210689747	GARD	87	85	92	27	12	2	2	42	13	47	12	11	48	10	43	17	2.647657858	0.899701697	0.833106674
Etienne_Desmarteaux	JED	2020	3	July 28-31, 2020	22	0.058484848	0.65	0.552349213	0.176095108	0.210689747	GARD	71	71	143	24	9	9	4	54	11	80	9	8	53	5	90	19	2.808744754	0.915372333	0.872585619
Etienne_Desmarteaux	JED	2020	4	Aug 18-21, 2020	19	0.081	0.65	0.552349213	0.176095108	0.210689747	GARD	29	27	83	25	12	19	2	39	12	25	9	11	11	4	72	21	2.842373043	0.910930371	0.872402954
Etienne_Desmarteaux	JED	2020	5	Sept 6-9, 2020	14	0.084210526	0.65	0.552349213	0.176095108	0.210689747	GARD	103	99	71	26	11	21	3	33	13	17	10	8	22	7	49	19	2.770910615	0.925714286	0.941065729
George_Vanier	NGV	2020	1	June 18-22, 2020	NA	NA	0.848	0.782543539	0.072929036	0.064278312	GARD	87	87	35	19	17	1	1	19	7	15	11	13	8	5	29	14	2.765462594	0.918062472	0.908340356
George_Vanier	NGV	2020	2	July 6-9, 2020	27	0.079166667	0.848	0.782543539	0.072929036	0.064278312	GARD	85	85	47	21	14	1	1	27	8	19	12	12	15	5	32	16	2.596288483	0.903790087	0.881759989
George_Vanier	NGV	2020	3	July 28-31, 2020	31	0.092954545	0.848	0.782543539	0.072929036	0.064278312	GARD	62	62	49	19	11	11	3	16	6	22	10	8	18	5	31	14	2.398364712	0.865714286	0.814540471
George_Vanier	NGV	2020	4	Aug 18-21, 2020	25	0.080487805	0.848	0.782543539	0.072929036	0.064278312	GARD	92	92	70	19	8	18	3	33	9	19	7	4	17	5	53	14	0.214559155	0.104938272	0.309543429
George_Vanier	NGV	2020	5	Sept 6-9, 2020	15	0.120740741	0.848	0.782543539	0.072929036	0.064278312	GARD	126	126	18	2	1	17	1	1	1	0	0	0	0	0	18	2	2.091336225	0.808888889	0.792455776
Lakeview	CLV	2020	1	June 18-22, 2020	NA	NA	0.249	0.457680868	0.414105908	0.184487513	CEM	23	23	47	16	6	1	1	15	7	31	8	8	2	2	45	14	2.394700406	0.899653979	0.963698337
Lakeview	CLV	2020	2	July 6-9, 2020	8	0.042272727	0.249	0.457680868	0.414105908	0.184487513	CEM	0	0	17	12	23	2	1	4	3	11	8	18	4	2	13	10	2.079441542	0.875	1
Lakeview	CLV	2020	3	July 28-31, 2020	7	0.0475	0.249	0.457680868	0.414105908	0.184487513	CEM	9	9	8	8	21	1	1	3	3	4	4	8	0	0	8	8	1.906154747	0.84375	0.979569765
Lakeview	CLV	2020	4	Aug 18-21, 2020	7	0.028571429	0.249	0.457680868	0.414105908	0.184487513	CEM	0	0	8	7	31	1	1	2	2	5	4	8	0	0	8	7	1.098612289	0.666666667	1
Lakeview	CLV	2020	5	Sept 6-9, 2020	5	0.024166667	0.249	0.457680868	0.414105908	0.184487513	CEM	4	3	3	3	22	0	0	1	1	2	2	3	0	0	3	3	2.217344736	0.854515955	0.864478953
Laurendeau	JL	2020	1	June 18-22, 2020	NA	NA	0.67	0.3642191	0.31606889	0.304645705	GARD	2	2	43	13	5	0	0	3	2	40	11	11	30	7	13	6	2.296609569	0.85546875	0.870238605
Laurendeau	JL	2020	2	July 6-9, 2020	11	0.080882353	0.67	0.3642191	0.31606889	0.304645705	GARD	10	10	32	14	19	0	0	6	5	26	9	10	10	5	22	9	2.340867324	0.865332612	0.84428942
Laurendeau	JL	2020	3	July 28-31, 2020	21	0.051851852	0.67	0.3642191	0.31606889	0.304645705	GARD	8	8	45	16	21	2	2	7	5	36	9	10	17	3	28	13	1.858519156	0.818181818	0.89375879
Laurendeau	JL	2020	4	Aug 18-21, 2020	16	0.063095238	0.67	0.3642191	0.31606889	0.304645705	GARD	2	2	22	8	10	1	1	4	3	17	4	4	13	4	9	4	2.230193032	0.858710562	0.8974957
Laurendeau	JL	2020	5	Sept 6-9, 2020	10	0.06	0.67	0.3642191	0.31606889	0.304645705	GARD	6	5	27	12	15	4	2	1	1	22	9	10	11	3	16	9	3.007676536	0.938090737	0.902608626
Pere_marquette	JPM	2020	1	June 18-22, 2020	NA	NA	0.657	0.741025971	0.159770257	0.179617041	GARD	123	123	92	28	16	12	3	30	13	50	12	11	45	10	47	18	2.783980585	0.908508252	0.864892197
Pere_marquette	JPM	2020	2	July 6-9, 2020	11	0.1653125	0.657	0.741025971	0.159770257	0.179617041	GARD	122	114	81	26	11	6	3	41	12	34	12	7	50	9	31	17	2.972543235	0.934007134	0.882768662
Pere_marquette	JPM	2020	3	July 28-31, 2020	21	0.087758621	0.657	0.741025971	0.159770257	0.179617041	GARD	82	74	117	30	15	18	5	55	15	44	10	9	49	6	68	24	2.507185656	0.886056191	0.851498596
Pere_marquette	JPM	2020	4	Aug 18-21, 2020	20	0.083461538	0.657	0.741025971	0.159770257	0.179617041	GARD	136	133	62	19	9	13	3	29	10	20	5	5	20	5	42	14	2.233005607	0.841963232	0.805386529
Pere_marquette	JPM	2020	5	Sept 6-9, 2020	13	0.064318182	0.657	0.741025971	0.159770257	0.179617041	GARD	141	5	77	16	6	26	4	36	6	15	5	5	9	3	68	13	1.948587035	0.763311788	0.738364799
Pointe_aux_Prairies	PPPM	2020	1	June 18-22, 2020	NA	NA	0.386	0.695308251	0.294978621	0.111851216	PARK	7	7	57	14	4	0	0	29	4	28	10	11	27	3	30	11	2.232694477	0.87534626	0.931105917
Pointe_aux_Prairies	PPPM	2020	2	July 6-9, 2020	4	0.097222222	0.386	0.695308251	0.294978621	0.111851216	PARK	10	9	19	11	11	0	0	12	6	7	5	10	4	1	15	10	1.956187468	0.816608997	0.890299284
Pointe_aux_Prairies	PPPM	2020	3	July 28-31, 2020	4	0.073076923	0.386	0.695308251	0.294978621	0.111851216	PARK	1	1	17	9	7	0	0	4	4	13	5	5	1	1	16	8	1.83437197	0.82	0.942680715
Pointe_aux_Prairies	PPPM	2020	4	Aug 18-21, 2020	4	0.083235294	0.386	0.695308251	0.294978621	0.111851216	PARK	1	1	10	7	10	1	1	4	4	5	2	2	1	1	9	6	1.81430752	0.777777778	0.872497487
Pointe_aux_Prairies	PPPM	2020	5	Sept 6-9, 2020	3	0.085	0.386	0.695308251	0.294978621	0.111851216	PARK	1	8	12	8	6	0	0	4	4	8	4	7	0	0	12	8	2.548052377	0.895460225	0.881565622
Pointe_Verte	NPSC	2020	1	June 18-22, 2020	NA	NA	0.752	0.089581824	0.118324642	0.287084405	GARD	14	14	49	18	14	1	1	17	5	31	12	9	25	6	24	12	2.632449009	0.892249527	0.878733067
Pointe_Verte	NPSC	2020	2	July 6-9, 2020	8	0.152272727	0.752	0.089581824	0.118324642	0.287084405	GARD	28	28	48	20	16	1	1	7	4	38	15	12	15	8	31	12	2.876264007	0.927297668	0.905039424
Pointe_Verte	NPSC	2020	3	July 28-31, 2020	11	0.121666667	0.752	0.089581824	0.118324642	0.287084405	GARD	24	4	54	24	20	5	2	4	4	45	18	16	19	4	35	20	1.741091947	0.739591837	0.756146625
Pointe_Verte	NPSC	2020	4	Aug 18-21, 2020	13	0.059444444	0.752	0.089581824	0.118324642	0.287084405	GARD	72	72	35	10	7	5	1	23	4	7	4	5	2	2	33	8	0.693147181	0.5	1
Pointe_Verte	NPSC	2020	5	Sept 6-9, 2020	3	0.0725	0.752	0.089581824	0.118324642	0.287084405	GARD	78	78	4	2	2	2	1	2	1	0	0	0	0	0	4	2	2.160757656	0.846153846	0.869552849
Presentation	CP	2020	1	June 18-22, 2020	NA	NA	0.595	0.64382338	0.222850481	0.136479302	CEM	0	0	26	12	19	0	0	18	9	8	3	4	7	4	19	8	1.791759469	0.833333333	1
Presentation	CP	2020	2	July 6-9, 2020	6	0.036111111	0.595	0.64382338	0.222850481	0.136479302	CEM	0	0	6	6	18	0	0	3	3	3	3	5	1	6	5	1	2.171570897	0.844444444	0.905615404
Presentation	CP	2020	3	July 28-31, 2020	8	0.039583333	0.595	0.64382338	0.222850481	0.136479302	CEM	1	1	15	11	38	1	1	5	5	9	5	10	2	2	13	9	0.636514168	0.444444444	0.918295834
Presentation	CP	2020	4	Aug 18-21, 2020	4	0.046875	0.595	0.64382338	0.222850481	0.136479302	CEM	0	0	3	2	2	0	0	2	1	1	1	NA	0	0	3	2	1.098612289	0.666666667	1
Presentation	CP	2020	5	Sept 6-9, 2020	0	0	0.595	0.64382338	0.222850481	0.136479302	CEM	0	0	3	3	5	1	1	2	2	0	0	0	0	0	3	3	2.886931503	0.915952969	0.875932766
Prieur	JP	2020	1	June 18-22, 2020	NA	NA	0.48	0.456950532	0.243176438	0.164151349	GARD	10	4	85	29	28	1	1	32	15	52	13	11	35	7	49	21	2.623316433	0.895661157	0.861651207
Prieur	JP	2020	2	July 6-9, 2020	24	0.06	0.48	0.456950532	0.243176438	0.164151349	GARD	11	10	45	21	33	3	3	16	7	25	11	16	13	6	31	15	2.523311723	0.871642562	0.793980171
Prieur	JP	2020	3	July 28-31, 2020	24	0.070833333	0.48	0.456950532	0.243176438	0.164151349	GARD	21	20	88	24	23	3	3	16	9	69	12	10	34	5	54	19	2.691461678	0.913376186	0.884034108
Prieur	JP	2020	4	Aug 18-21, 2020	22	0.080833333	0.48	0.456950532	0.243176438	0.164151349	GARD	10	9	99	21	20	23	3	29	9	47	8	8	35	6	64	15	2.165979861	0.833910035	0.799830025
Prieur	JP	2020	5	Sept 6-9, 2020	20	0.070714286	0.48	0.456950532	0.243176438	0.164151349	GARD	16	9	68	15	16	17	3	32	6	19	6	6	10	3	58	12	1.927392126	0.8046875	0.877193959
Rosemont	JRE	2020	1	June 18-22, 2020	NA	NA	0.301	0.485909199	0.429843919	0.260848238	GARD	92	92	16	9	17	0	0	4	3	12	6	11	2	1	14	8	3.108332847	0.939349112	0.913893696
Rosemont	JRE	2020	2	July 6-9, 2020	16	0.067391304	0.301	0.485909199	0.429843919	0.260848238	GARD	29	27	57	30	43	4	4	24	10	25	17	24	14	5	39	25	2.845760937	0.929846939	0.920647639
Rosemont	JRE	2020	3	July 28-31, 2020	27	0.06203125	0.301	0.485909199	0.429843919	0.260848238	GARD	52	52	57	22	27	8	4	11	7	38	11	11	14	6	43	16	2.12447508	0.861678005	0.922647804
Rosemont	JRE	2020	4	Aug 18-21, 2020	21	0.105208333	0.301	0.485909199	0.429843919	0.260848238	GARD	92	40	21	10	18	8	2	9	6	4	2	2	1	1	20	9	2.128417947	0.8458729	0.856538392
Rosemont	JRE	2020	5	Sept 6-9, 2020	18	0.07625	0.301	0.485909199	0.429843919	0.260848238	GARD	88	84	37	12	15	17	2	8	4	12	6	6	5	3	32	9	2.590669907	0.865764828	0.826239734
Roseraies	JR	2020	1	June 18-22, 2020	NA	NA	0.489	0.578427313	0.407518866	0.26213083	GARD	7	7	62	23	27	2	1	13	9	47	13	12	22	8	40	15	2.94895437	0.936983471	0.940507036
Roseraies	JR	2020	2	July 6-9, 2020	14	0.122368421	0.489	0.578427313	0.407518866	0.26213083	GARD	10	10	45	23	30	2	2	6	3	36	18	18	11	6	33	17	2.996900241	0.942800789	0.955798364
Roseraies	JR	2020	3	July 28-31, 2020	13	0.046176471	0.489	0.578427313	0.407518866	0.26213083	GARD	8	8	40	23	32	2	1	12	9	25	13	16	9	6	30	17	2.661199954	0.9123815	0.903805436
Roseraies	JR	2020	4	Aug 18-21, 2020	16	0.050555556	0.489	0.578427313	0.407518866	0.26213083	GARD	13	13	60	20	22	5	2	26	8	29	9	11	23	5	37	15	2.199096388	0.861207228	0.857364447
Roseraies	JR	2020	5	Sept 6-9, 2020	14	0.046470588	0.489	0.578427313	0.407518866	0.26213083	GARD	23	23	51	13	16	6	1	11	4	34	8	9	27	5	24	8	2.117639601	0.858223062	0.919679194
Shaare_Zion	CBS	2020	1	June 18-22, 2020	NA	NA	0.675	0.607925441	0.233169395	0.178345702	CEM	20	20	23	10	14	3	2	17	6	3	2	2	13	4	10	6	2.045576462	0.839002268	0.88838257
Shaare_Zion	CBS	2020	2	July 6-9, 2020	4	0.048214286	0.675	0.607925441	0.233169395	0.178345702	CEM	21	20	21	10	21	0	0	5	2	16	8	14	0	0	21	10	2.251035852	0.851473923	0.852969667
Shaare_Zion	CBS	2020	3	July 28-31, 2020	5	0.0934375	0.675	0.607925441	0.233169395	0.178345702	CEM	20	18	43	15	19	2	1	4	2	37	12	12	1	1	42	14	1.420580735	0.677777778	0.730034085
Shaare_Zion	CBS	2020	4	Aug 18-21, 2020	3	0.104166667	0.675	0.607925441	0.233169395	0.178345702	CEM	2	2	30	7	11	1	1	12	2	17	3	4	5	1	25	6	1.33217904	0.72	0.960964047
Shaare_Zion	CBS	2020	5	Sept 6-9, 2020	3	0.07	0.675	0.607925441	0.233169395	0.178345702	CEM	5	4	5	4	8	1	1	0	0	4	3	5	0	0	5	4	2.809011982	0.920692042	0.872668638
Sherbrooke	JS	2020	1	June 18-22, 2020	NA	NA	0.776	0.631152351	0.142799991	0.210835892	GARD	40	40	69	18	18	9	2	26	7	42	11	10	17.5	4.5	49.5	13.5	2.373931925	0.879687463	0.884645453
Sherbrooke	JS	2020	2	July 6-9, 2020	15	0.126190476	0.776	0.631152351	0.142799991	0.210835892	GARD	14	14	87	25	25	NA	NA	NA	NA	NA	NA	14	25	7	62	18	NA	NA	NA
Sherbrooke	JS	2020	3	July 28-31, 2020	13	0.1075	0.776	0.631152351	0.142799991	0.210835892	GARD	8	8	101	24	22	1	1	26	8	60	16	12	27	5	74	19	2.778900047	0.91814528	0.874403077
Sherbrooke	JS	2020	4	Aug 18-21, 2020	18	0.081785714	0.776	0.631152351	0.142799991	0.210835892	GARD	66	66	54	13	13	20	2	27	8	54	13	7	8	3	37	9	2.163621938	0.852345679	0.870705521
Sherbrooke	JS	2020	5	Sept 6-9, 2020	14	0.074285714	0.776	0.631152351	0.142799991	0.210835892	GARD	75	72	35	11	14	7	2	26	5	12	5	5	10	3	25	8	2.17927379	0.868571429	0.90882776
Urgel_Bourgie	CC	2020	1	June 18-22, 2020	NA	NA	0.761	0.636880237	0.15678303	0.177059747	CEM	5	4	27	16	33	1	1	13	7	13	8	13	13	6	14	10	2.483276229	0.88340192	0.895652575
Urgel_Bourgie	CC	2020	2	July 6-9, 2020	7	0.165384615	0.761	0.636880237	0.15678303	0.177059747	CEM	2	2	24	15	29	1	1	13	6	10	8	15	4	3	20	12	2.437209908	0.875	0.899986975
Urgel_Bourgie	CC	2020	3	July 28-31, 2020	12	0.098125	0.761	0.636880237	0.15678303	0.177059747	CEM	2	2	30	13	18	4	1	12	6	14	6	9	7	2	23	11	2.356410145	0.888888889	0.918696558
Urgel_Bourgie	CC	2020	4	Aug 18-21, 2020	9	0.07	0.761	0.636880237	0.15678303	0.177059747	CEM	14	14	30	10	14	3	1	21	5	6	4	6	3	2	27	8	1.735030199	0.715555556	0.753514041
Urgel_Bourgie	CC	2020	5	Sept 6-9, 2020	9	0.065	0.761	0.636880237	0.15678303	0.177059747	CEM	2	2	19	9	15	1	1	4	1	14	7	10	1	1	18	8	2.059229379	0.858725762	0.937195679
