# Supplementary material for: Decline in wild bee species richness associated with honey bee (Apis mellifera L.) abundance in an urban ecosystem
Source: PeerJ. 2023 Feb 3;11:e14699. doi: 10.7717/peerj.14699 (PMC9901307; doi:10.7717/peerj.14699)
Supplement: Supplemental Information 5 — Describes each variable in the accompanying datasets. [file peerj-11-14699-s005.txt]

This file describes the variables in each of the datasets that accompany: MacInnis G, Normandin E, Ziter C.D. 2022. Decline in wild bee species richness associated with honey bee (Apis mellifera L.) abundance in an urban ecosystem

dataset: File 1_Species_Matrix_2020_2013.csv
Site: 	Abbreviated site lables. A "13" ending indicates the species was found at the indicated site in 2013, 
and a "20" ending indicates the species was found at at the indicated site in 2020.
Each column lists the abbreviated species name and the number indicate the abundance of each species caught. 

dataset: File 2_TotalSpecies_data2020
Site:		Name of the Site
Lab:		Abbreviated site name
Samp_period	The sampling period in which the bees were collected (1-5)
Samp_period_dat The actual sampling dates
FRich		Floral richness (number of flowering plant species) measured at each site. NA indicates a measurement was not taken
FDens		Average floral cover as a percentage of flowering plants in each plot	
Imperv		Percent of impervious surface measured at 500 m buffers around each site
Imperv1500	Percent of impervious surface measured at 1500 m buffers around each site
Herb_lt3	Percent of herbaceous greenery (greenery less than 3m height) at 500 m buffers around each site 	
Herb1500	Percent of herbaceous greenery (greenery less than 3m height) at 500 m buffers around each site 
GreenT		The greenspace type: Park = Nature park, CEM = Cemetery, GARD = Community garden
HBCat		Honey bee abundance categories used for categorizing high, medum and low honey bee abundance sites for ordination. 
		Low honey bee sites (LHB) sites were those with 0 to 20 honey bee individuals detected in sampling periods; 
		Medium honey bee sites (MHB) were those with 20 to 40 honey bee individuals detected in sampling periods; 
		High honey bee (HHB) were those with > 40 honey bee individuals detected in sampling periods
HB		Number of honey bees detected during sampling periods 
Wild_Indiv	Number of wild bee individuals at each site and sampling period
Species		Number of wild bee species at each site and sampling period
SppRarefied	Rarefied species richness at each site and sampling period
Bombind		Number of Bombus individuals at each site and sampling period (only bees in the "very large" body size group; ITS >5mm)
BombSpp		Number of Bombus species at each site and sampling period (only bees in the "very large" body size group; ITS >5mm)
LgInd		Number of Large bee individuals at each site and sampling period (large bees were categorized as those with ITS = 2.25 mm)
LgSpp		Number of Large bee species at each site and sampling period (large bees were categorized as those with ITS = 2.25 mm)
SmInd		Number of Small bee individuals at each site and sampling period (small bees were categorized as those with ITS < 2.25 mm)
SmSppRare	Rareified number of small bee species at each site and sampling period
ExoticSpp	Number of exotic bee species at each site and sampling period
NativeSpp	Number of native bee species at each site and sampling period
ExoticInd	Number of exotic bee individuals at each site and sampling period
Native Ind	Number of native bee individuals at each site and sampling period
Shannon		The Shannon diversity index at each site and sampling period
Simp		The Simpson's diversity index at each site and sampling period
Pielou		Pielou's J at each site and sampling period

dataset: File 3_TotalSpecies_data2020
Site:		Name of the Site
Lab:		Abbreviated site name
Year: 		The year of bee sampling; 2020 or 2013.
Samp_period	The sampling period in which the bees were collected (1-5)
Samp_period_dat The actual sampling dates
FRich		Floral richness (number of flowering plant species) measured at each site. NA indicates a measurement was not taken
FDens		Average floral cover as a percentage of flowering plants in each plot	
Imperv		Percent of impervious surface measured at 500 m buffers around each site
Imperv1500	Percent of impervious surface measured at 1500 m buffers around each site
Herb_lt3	Percent of herbaceous greenery (greenery less than 3m height) at 500 m buffers around each site 	
Herb1500	Percent of herbaceous greenery (greenery less than 3m height) at 500 m buffers around each site 
HBDif		The difference in the number of honey bees detected in 2020 versus 2013.
HB		Number of honey bees detected during sampling periods 
Wild_Indiv	Number of wild bee individuals at each site and sampling period
Species		Number of wild bee species at each site and sampling period
SppRarefied	Rarefied species richness at each site and sampling period
Bombind		Number of Bombus individuals at each site and sampling period (only bees in the "very large" body size group; ITS >5mm)
BombSpp		Number of Bombus species at each site and sampling period (only bees in the "very large" body size group; ITS >5mm)
LgInd		Number of Large bee individuals at each site and sampling period (large bees were categorized as those with ITS = 2.25 mm)
LgSpp		Number of Large bee species at each site and sampling period (large bees were categorized as those with ITS = 2.25 mm)
SmInd		Number of Small bee individuals at each site and sampling period (small bees were categorized as those with ITS < 2.25 mm)
SmSppRare	Rareified number of small bee species at each site and sampling period
ExoticSpp	Number of exotic bee species at each site and sampling period
NativeSpp	Number of native bee species at each site and sampling period
ExoticInd	Number of exotic bee individuals at each site and sampling period
Native Ind	Number of native bee individuals at each site and sampling period
Shannon		The Shannon diversity index at each site and sampling period
Simp		The Simpson's diversity index at each site and sampling period
Pielou		Pielou's J at each site and sampling period

dataset: File 3_Speciesdata_2013_2020
Site:		Name of the Site
Lab:		Abbreviated site name
Samp_period	The sampling period in which the bees were collected (1-5)
Samp_period_dat The actual sampling dates
FRich		Floral richness (number of flowering plant species) measured at each site. NA indicates a measurement was not taken. The "2013" floral measurements are actually from 2016.
FDens		Average floral cover as a percentage of flowering plants in each plot. The "2013" floral measurements are actually from 2016.
Imperv		Percent of impervious surface measured at 500 m buffers around each site
Imperv1500	Percent of impervious surface measured at 1500 m buffers around each site
Herb_lt3	Percent of herbaceous greenery (greenery less than 3m height) at 500 m buffers around each site 	
Herb1500	Percent of herbaceous greenery (greenery less than 3m height) at 500 m buffers around each site 
GreenT		The greenspace type: Park = Nature park, CEM = Cemetery, GARD = Community garden
HBCat		Honey bee abundance categories used for categorizing high, medum and low honey bee abundance sites for ordination. 
		Low honey bee sites (LHB) sites were those with 0 to 20 honey bee individuals detected in sampling periods; 
		Medium honey bee sites (MHB) were those with 20 to 40 honey bee individuals detected in sampling periods; 
		High honey bee (HHB) were those with > 40 honey bee individuals detected in sampling periods
HB		Number of honey bees detected during sampling periods 
Wild_Indiv	Number of wild bee individuals at each site and sampling period
Species		Number of wild bee species at each site and sampling period
SppRarefied	Rarefied species richness at each site and sampling period
Bombind		Number of Bombus individuals at each site and sampling period (only bees in the "very large" body size group; ITS >5mm)
BombSpp		Number of Bombus species at each site and sampling period (only bees in the "very large" body size group; ITS >5mm)
LgInd		Number of Large bee individuals at each site and sampling period (large bees were categorized as those with ITS = 2.25 mm)
LgSpp		Number of Large bee species at each site and sampling period (large bees were categorized as those with ITS = 2.25 mm)
SmInd		Number of Small bee individuals at each site and sampling period (small bees were categorized as those with ITS < 2.25 mm)
SmSppRare	Rareified number of small bee species at each site and sampling period
ExoticSpp	Number of exotic bee species at each site and sampling period
NativeSpp	Number of native bee species at each site and sampling period
ExoticInd	Number of exotic bee individuals at each site and sampling period
Native Ind	Number of native bee individuals at each site and sampling period
Shannon		The Shannon diversity index at each site and sampling period
Simp		The Simpson's diversity index at each site and sampling period
Pielou		Pielou's J at each site and sampling period
